# Supplementary material for: Evidence-Based Medicine: Past, Present, Future
Source: J Clin Med. 2025 Jul 17;14(14):5094. doi: 10.3390/jcm14145094 (PMC12295464; doi:10.3390/jcm14145094)
Supplement: Supplementary file 1 [file jcm-14-05094-s001.zip]

Archive with 1 entries (1 files):
- jcm-3736622-supplementary.pdf
